# Supplementary material for: SYT1-associated neurodevelopmental disorder: a case series
Source: Brain. 2018 Aug 13;141(9):2576–91. doi: 10.1093/brain/awy209 (PMC6113648; doi:10.1093/brain/awy209)
Supplement: awy209_Supplementary_Materials [file awy209_supplementary_materials.zip]

Archive with 10 entries (9 files):
- awy209-suppl_data/
- awy209-suppl_data/190702_Kahn et al_Brain_supp_awz209.pdf
- awy209-suppl_data/awy209_Suppl_data.pdf
- awy209-suppl_data/D304Gmovie.mp4
- awy209-suppl_data/D366Emovie.mp4
- awy209-suppl_data/I368Tmovie.mp4
- awy209-suppl_data/M303Kmovie.mp4
- awy209-suppl_data/N371Kmovie.mp4
- awy209-suppl_data/Patient videos.mp4
- awy209-suppl_data/WTmovie.mp4
